# Supplementary material for: Somatic healthcare utilisation patterns among older people with intellectual disability: an 11-year register study
Source: BMC Health Serv Res. 2016 Nov 9;16:642. doi: 10.1186/s12913-016-1880-x (PMC5103402; doi:10.1186/s12913-016-1880-x)
Supplement: Additional file 1: — Data concerning differences in proportions with at least one visit registration with respect to four different outcomes: planned/unplanned inpatient registrations/outpatient physician visits(year, and age group, odds ratios (OR) with 95 % confidence intervals) and data concerning differences in number of visits, registrations and LOS for individuals with at least one registration/visit (mean, standarddeviations, p-values for Mann–Whitney U-tests, and Jonckheere–Terpstra tests for trend). (XLSX 53 kb) [file 12913_2016_1880_MOESM1_ESM.xlsx]

## Sheet: ID vs C (Yes-No)
Proportion of participants with registration/visit in ID group and General population sample
		45-49 år (n)	ID vs Gen. Pop.	OR (95% CI)	50-54 år (n)	ID vs Gen. Pop.	OR (95% CI)	55-59 år (n)	ID vs Gen. Pop.	OR (95% CI)	60-64 år (n)	ID vs Gen. Pop.	OR (95% CI)	65-69 år (n)	ID vs Gen. Pop.	OR (95% CI)	70-74 år (n)	ID vs Gen. Pop.	OR (95% CI)	75-79 år (n)	ID vs Gen. Pop.	OR (95% CI)	80-84 år (n)	ID vs Gen. Pop.	OR (95% CI)
2002	Planned inpatient registration	2559	1.5% vs 1.1%	1.45 (0.89-2.38)	2097	1.9% vs 1.3%	1.45 (0.89-2.38)	1636	2.6% vs 2.1%	1.27 (0.81-2.00)	839	1.7% vs 3.0%	0.55 (0.29-1.07)	481	2.3% vs 4.0%	0.57 (0.27-1.21)	215	1.9% vs 2.8%	0.66 (0.18-2.37)
	Planned outpatient visit	2559	9.0% vs 7.3%	1.25 (1.02-1.53)	2097	9.9% vs 8.5%	1.18 (0.96-1.46)	1636	11.5% vs 12.0%	0.95 (0.77-1.18)	839	9.4% vs 14.1%	0.64 (0.47-0.86)	481	8.1% vs 18.5%	0.39 (0.26-0.58)	215	8.4% vs 20.5%	0.36 (0.20-0.64)
	Unplanned inpatient registration	2559	5.5% vs 2.3%	2.51 (1.84-3.43)	2097	6.8% vs 3.1%	2.24 (1.66-3.01)	1636	7.8% vs 4.2%	1.96 (1.45-2.65)	839	6.7% vs 4.6%	1.47 (0.96-2.23)	481	7.3% vs 4.4%	1.72 (0.99-3.00)	215	6.0% vs 10.7%	0.54 (0.26-1.09)
	Unplanned outpatient visit	2559	4.3% vs 3.3%	1.32 (0.99-1.76)	2097	5.2% vs 3.7%	1.44 (1.07-1.94)	1636	5.1% vs 4.5%	1.14 (0.83-1.58)	839	5.1% vs 5.5%	0.93 (0.61-1.43)	481	4.2% vs 4.2%	1.00 (0.53-1.88)	215	8.4% vs 7.0%	1.22 (0.60-2.49)
2003	Planned inpatient registration	2092	1.4% vs 1.4%	1.00 (0.60-1.66)	2158	1.8% vs 1.5%	1.15 (0.72-1.85)	1818	1.9% vs 1.9%	1.00 (0.62-1.60)	921	2.6% vs 3.4%	0.77 (0.45-1.32)	550	2.9% vs 2.5%	1.15 (0.55-2.37)	254	3.1% vs 6.3%	0.48 (0.20-1.15)	113	3.5% vs 2.7%	1.35 (0.29-6.15)
	Planned outpatient visit	2092	11.5% vs 9.4%	1.26 (1.03-1.54)	2158	11.9% vs 10.3%	1.18 (0.97-1.43)	1818	11.6% vs 13.4%	0.85 (0.70-1.03)	921	11.9% vs 17.4%	0.65 (0.50-0.84)	550	11.6% vs 17.6%	0.61 (0.44-0.86)	254	13.8% vs 23.6%	0.52 (0.33-0.82)	113	11.5% vs 25.7%	0.38 (0.18-0.77)
	Unplanned inpatient registration	2092	5.2% vs 2.6%	2.05 (1.47-2.86)	2158	6.9% vs 2.7%	2.62 (1.93-3.56)	1818	6.9% vs 3.8%	1.89 (1.40-2.55)	921	7.3% vs 4.3%	1.73 (1.16-2.58)	550	6.9% vs 4.5%	1.56 (0.93-2.62)	254	7.9% vs 6.3%	1.27 (0.64-2.51)	113	8.8% vs 9.7%	0.90 (0.37-2.21)
	Unplanned outpatient visit	2092	4.3% vs 4.7%	0.90 (0.67-1.21)	2158	5.6% vs 4.6%	1.22 (0.93-1.61)	1818	5.9% vs 5.0%	1.20 (0.90-1.60)	921	4.9% vs 3.6%	1.38 (0.87-2.19)	550	6.0% vs 4.4%	1.40 (0.82-2.40)	254	4.7% vs 7.9%	0.58 (0.28-1.21)	113	4.4% vs 6.2%	0.70 (0.22-2.28)
2004	Planned inpatient registration	1595	1.6% vs 1.7%	0.92 (0.53-1.60)	2257	2.3% vs 1.6%	1.48 (0.97-2.27)	1910	2.1% vs 2.8%	0.74 (0.49-1.11)	1066	2.5% vs 3.4%	0.74 (0.45-1.23)	618	4.9% vs 3.4%	1.45 (0.82-2.56)	299	2.0% vs 5.4%	0.36 (0.14-0.94)	152	2.6% vs 3.3%	0.79 (0.21-3.02)
	Planned outpatient visit	1595	11.3% vs 9.3%	1.23 (0.98-1.55)	2257	12.4% vs 10.8%	1.17 (0.97-1.40)	1910	12.3% vs 12.5%	0.98 (0.81-1.19)	1066	11.9% vs 16.3%	0.69 (0.54-0.89)	618	11.0% vs 18.8%	0.54 (0.39-0.74)	299	14.7% vs 27.4%	0.46 (0.30-0.69)	152	9.2% vs 20.4%	0.40 (0.20-0.78)
	Unplanned inpatient registration	1595	5.1% vs 2.3%	2.35 (1.58-3.50)	2257	6.3% vs 3.2%	2.04 (1.52-2.72)	1910	6.5% vs 3.3%	2.04 (1.49-2.78)	1066	8.0% vs 3.8%	2.17 (1.48-3.18)	618	8.4% vs 4.9%	1.80 (1.13-2.86)	299	7.4% vs 7.0%	1.05 (0.57-1.96)	152	9.2% vs 12.5%	0.71 (0.34-1.47)
	Unplanned outpatient visit	1595	5.6% vs 4.5%	1.27 (0.92-1.75)	2257	4.7% vs 4.3%	1.09 (0.82-1.44)	1910	5.2% vs 5.4%	0.96 (0.72-1.27)	1066	6.3% vs 5.0%	1.28 (0.88-1.86)	618	4.0% vs 6.1%	0.64 (0.38-1.08)	299	6.0% vs 6.4%	0.94 (0.49-1.84)	152	4.6% vs 6.6%	0.69 (0.25-1.85)
2005	Planned inpatient registration	1083	2.0% vs 1.3%	1.58 (0.81-3.11)	2353	1.9% vs 1.4%	1.37 (0.87-2.16)	1969	2.5% vs 2.6%	0.94 (0.63-1.40)	1267	2.9% vs 3.4%	0.86 (0.55-1.34)	681	3.4% vs 3.8%	0.88 (0.50-1.56)	354	1.7% vs 5.1%	0.32 (0.13-0.82)	178	3.4% vs 5.1%	0.66 (0.23-1.88)
	Planned outpatient visit	1083	14.6% vs 10.2%	1.51 (1.17-1.96)	2353	13.9% vs 11.9%	1.19 (1.01-1.42)	1969	14.4% vs 13.7%	1.06 (0.88-1.26)	1267	15.4% vs 18.9%	0.78 (0.63-0.96)	681	16.0% vs 21.6%	0.69 (0.53-0.91)	354	18.4% vs 28.8%	0.56 (0.39-0.79)	178	7.3% vs 26.4%	0.22 (0.11-0.42)
	Unplanned inpatient registration	1083	5.4% vs 3.0%	1.83 (1.19-2.83)	2353	6.8% vs 3.3%	2.17 (1.64-2.87)	1969	7.5% vs 4.6%	1.67 (1.27-2.18)	1267	9.2% vs 5.0%	1.94 (1.42-2.67)	681	8.7% vs 5.6%	1.61 (1.05-2.45)	354	8.8% vs 5.6%	1.60 (0.90-2.87)	178	9.0% vs 14.6%	0.58 (0.30-1.12)
	Unplanned outpatient visit	1083	6.3% vs 5.7%	1.10 (0.77-1.57)	2353	5.4% vs 4.4%	1.23 (0.95-1.61)	1969	5.4% vs 5.0%	1.07 (0.81-1.42)	1267	7.3% vs 4.9%	1.54 (1.11-2.14)	681	4.8% vs 6.0%	0.79 (0.50-1.27)	354	6.5% vs 4.0%	1.69 (0.85-3.34)	178	2.2% vs 4.5%	0.49 (0.14-1.65)
2006	Planned inpatient registration	541	1.3% vs 0.7%	1.76 (0.51-6.05)	2442	1.5% vs 1.6%	0.97 (0.62-1.54)	2046	3.0% vs 2.1%	1.47 (0.98-2.18)	1451	2.8% vs 2.8%	0.97 (0.63-1.52)	764	2.6% vs 3.7%	0.71 (0.39-1.27)	414	3.6% vs 5.3%	0.67 (0.34-1.31)	200	3.5% vs 6.5%	0.52 (0.20-1.34)
	Planned outpatient visit	541	11.5% vs 9.4%	1.24 (0.84-1.84)	2442	13.5% vs 11.5%	1.20 (1.01-1.42)	2046	14.5% vs 13.3%	1.10 (0.92-1.32)	1451	14.7% vs 17.3%	0.82 (0.67-1.00)	764	13.5% vs 19.8%	0.63 (0.48-0.83)	414	14.5% vs 27.3%	0.45 (0.32-0.64)	200	13.0% vs 29.0%	0.37 (0.22-0.61)
	Unplanned inpatient registration	541	6.7% vs 3.1%	2.20 (1.22-3.96)	2442	6.4% vs 3.3%	2.01 (1.53-2.65)	2046	8.5% vs 3.8%	2.35 (1.78-3.09)	1451	8.4% vs 4.5%	1.96 (1.44-2.67)	764	10.5% vs 6.0%	1.83 (1.25-2.66)	414	11.1% vs 7.2%	1.60 (0.99-2.59)	200	9.5% vs 12.5%	0.73 (0.39-1.38)
	Unplanned outpatient visit	541	4.6% vs 3.1%	1.49 (0.80-2.80)	2442	5.8% vs 5.1%	1.14 (0.89-1.47)	2046	7.1% vs 4.8%	1.50 (1.15-1.95)	1451	6.2% vs 4.1%	1.53 (1.10-2.14)	764	5.2% vs 5.2%	1.00 (0.64-1.57)	414	4.8% vs 4.8%	1.00 (0.53-1.89)	200	2.5% vs 8.0%	0.29 (0.11-0.82)
2007	Planned inpatient registration				2559	2.1% vs 1.4%	1.44 (0.94-2.20)	2097	2.5% vs 2.2%	1.11 (0.74-1.65)	1636	3.1% vs 2.3%	1.35 (0.88-2.07)	839	3.6% vs 5.0%	0.70 (0.44-1.14)	481	4.0% vs 5.6%	0.69 (0.38-1.26)	215	2.8% vs 6.5%	0.41 (0.16-1.09)
	Planned outpatient visit				2559	13.7% vs 10.7%	1.32 (1.11-1.56)	2097	15.3% vs 12.6%	1.25 (1.05-1.49)	1636	16.6% vs 17.2%	0.96 (0.80-1.15)	839	14.1% vs 20.3%	0.64 (0.50-0.83)	481	13.3% vs 27.2%	0.41 (0.29-0.57)	215	15.3% vs 32.6%	0.38 (0.24-0.60)
	Unplanned inpatient registration				2559	6.6% vs 2.9%	2.42 (1.83-3.21)	2097	7.5% vs 3.7%	2.12 (1.61-2.81)	1636	8.8% vs 5.3%	1.72 (1.30-2.26)	839	9.3% vs 7.3%	1.31 (0.92-1.85)	481	9.8% vs 7.9%	1.26 (0.81-1.98)	215	11.6% vs 12.1%	0.96 (0.53-1.72)
	Unplanned outpatient visit				2559	6.4% vs 4.9%	1.33 (1.05-1.69)	2097	7.3% vs 5.0%	1.51 (1.17-1.95)	1636	8.4% vs 5.0%	1.73 (1.31-2.30)	839	6.3% vs 5.7%	1.11 (0.74-1.66)	481	5.8% vs 7.7%	0.74 (0.45-1.23)	215	6.0% vs 7.9%	0.75 (0.35-1.58)
2008	Planned inpatient registration				2092	2.2% vs 1.4%	1.63 (1.03-2.61)	2158	3.7% vs 2.1%	1.78 (1.23-2.59)	1818	3.2% vs 3.0%	1.06 (0.73-1.54)	921	3.1% vs 3.9%	0.80 (0.49-1.31)	550	2.9% vs 5.3%	0.54 (0.29-1.00)	254	2.4% vs 3.1%	0.74 (0.25-2.18)	113	0.9% vs 3.5%	0.24 (0.03-2.21)
	Planned outpatient visit				2092	14.1% vs 11.0%	1.33 (1.11-1.60)	2158	16.5% vs 13.9%	1.22 (1.04-1.45)	1818	16.0% vs 17.3%	0.91 (0.76-1.08)	921	14.7% vs 22.4%	0.60 (0.47-0.76)	550	16.7% vs 23.8%	0.64 (0.48-0.87)	254	18.5% vs 32.7%	0.47 (0.31-0.71)	113	12.4% vs 23.9%	0.45 (0.22-0.91)
	Unplanned inpatient registration				2092	8.1% vs 4.0%	2.13 (1.62-2.79)	2158	9.6% vs 3.0%	3.47 (2.61-4.63)	1818	9.5% vs 4.5%	2.21 (1.69-2.90)	921	10.6% vs 7.4%	1.49 (1.08-2.06)	550	11.5% vs 10.4%	1.12 (0.77-1.64)	254	10.6% vs 9.8%	1.09 (0.61-1.93)	113	9.7% vs 21.2%	0.40 (0.19-0.86)
	Unplanned outpatient visit				2092	8.4% vs 6.2%	1.39 (1.10-1.76)	2158	8.8% vs 6.0%	1.51 (1.20-1.90)	1818	8.4% vs 6.7%	1.28 (1.00-1.64)	921	8.6% vs 7.8%	1.11 (0.79-1.54)	550	8.7% vs 9.1%	0.96 (0.63-1.45)	254	10.6% vs 11.4%	0.92 (0.53-1.61)	113	4.4% vs 9.7%	0.43 (0.14-1.28)
2009	Planned inpatient registration				1595	2.8% vs 1.8%	1.62 (1.01-2.62)	2257	2.6% vs 1.8%	1.43 (0.95-2.14)	1910	3.5% vs 2.2%	1.62 (1.09-2.39)	1066	2.4% vs 5.0%	0.48 (0.30-0.77)	618	4.0% vs 6.0%	0.66 (0.39-1.11)	299	3.7% vs 7.7%	0.46 (0.22-0.96)	152	3.3% vs 3.3%	1.00 (0.28-3.53)
	Planned outpatient visit				1595	15.5% vs 11.3%	1.44 (1.17-1.77)	2257	16.1% vs 14.0%	1.18 (1.00-1.39)	1910	15.6% vs 17.6%	0.86 (0.73-1.02)	1066	15.4% vs 19.9%	0.73 (0.59-0.92)	618	15.4% vs 29.4%	0.44 (0.33-0.58)	299	15.4% vs 29.8%	0.43 (0.29-0.64)	152	14.5% vs 34.2%	0.33 (0.19-0.57)
	Unplanned inpatient registration				1595	7.9% vs 4.1%	1.99 (1.46-2.70)	2257	8.9% vs 4.2%	2.24 (1.74-2.88)	1910	10.5% vs 4.9%	2.27 (1.76-2.93)	1066	10.6% vs 8.2%	1.33 (0.99-1.79)	618	12.1% vs 10.5%	1.18 (0.83-1.67)	299	14.4% vs 11.4%	1.31 (0.81-2.12)	152	11.8% vs 16.4%	0.68 (0.36-1.31)
	Unplanned outpatient visit				1595	8.5% vs 6.6%	1.32 (1.02-1.72)	2257	8.8% vs 6.6%	1.38 (1.10-1.72)	1910	9.6% vs 6.9%	1.44 (1.14-1.82)	1066	7.3% vs 7.0%	1.04 (0.75-1.45)	618	8.7% vs 8.1%	1.09 (0.73-1.63)	299	8.4% vs 9.0%	0.92 (0.52-1.62)	152	7.2% vs 9.9%	0.71 (0.32-1.61)
2010	Planned inpatient registration				1083	1.7% vs 2.0%	0.82 (0.43-1.53)	2353	2.3% vs 2.1%	1.13 (0.76-1.66)	1969	2.3% vs 2.7%	0.86 (0.58-1.29)	1267	3.4% vs 3.4%	1.00 (0.65-1.54)	681	4.6% vs 5.3%	0.85 (0.52-1.40)	354	2.5% vs 8.5%	0.28 (0.13-0.60)	178	0.0% vs 4.5%
	Planned outpatient visit				1083	17.3% vs 13.5%	1.34 (1.06-1.69)	2353	17.4% vs 15.8%	1.12 (0.96-1.31)	1969	18.8% vs 19.1%	0.98 (0.84-1.15)	1267	17.5% vs 21.5%	0.78 (0.64-0.95)	681	18.4% vs 29.2%	0.54 (0.42-0.70)	354	17.8% vs 30.2%	0.50 (0.35-0.71)	178	14.0% vs 36.5%	0.28 (0.17-0.48)
	Unplanned inpatient registration				1083	7.3% vs 4.8%	1.56 (1.09-2.24)	2353	10.0% vs 3.9%	2.73 (2.13-3.50)	1969	10.8% vs 4.7%	2.43 (1.89-3.13)	1267	12.2% vs 6.8%	1.91 (1.45-2.52)	681	12.9% vs 9.5%	1.41 (1.00-1.98)	354	16.9% vs 13.3%	1.33 (0.88-2.02)	178	16.9% vs 18.5%	0.89 (0.52-1.54)
	Unplanned outpatient visit				1083	8.7% vs 6.6%	1.35 (0.98-1.87)	2353	9.1% vs 6.8%	1.39 (1.12-1.72)	1969	9.8% vs 6.3%	1.62 (1.28-2.04)	1267	8.8% vs 7.7%	1.16 (0.87-1.54)	681	8.2% vs 8.5%	0.96 (0.66-1.41)	354	10.5% vs 7.6%	1.41 (0.84-2.38)	178	9.0% vs 14.6%	0.58 (0.30-1.12)
2011	Planned inpatient registration				541	2.2% vs 1.5%	1.51 (0.61-3.73)	2442	2.5% vs 1.9%	1.33 (0.90-1.95)	2046	3.6% vs 3.3%	1.09 (0.78-1.53)	1451	4.0% vs 4.7%	0.85 (0.59-1.21)	764	4.7% vs 6.2%	0.75 (0.48-1.18)	414	6.0% vs 6.3%	0.96 (0.54-1.69)	200	2.5% vs 6.0%	0.40 (0.14-1.16)
	Planned outpatient visit				541	17.4% vs 15.2%	1.18 (0.85-1.63)	2442	17.4% vs 15.8%	1.12 (0.96-1.30)	2046	19.5% vs 20.3%	0.95 (0.81-1.11)	1451	18.0% vs 26.7%	0.60 (0.50-0.72)	764	18.3% vs 32.1%	0.48 (0.37-0.60)	414	18.6% vs 35.5%	0.42 (0.30-0.57)	200	12.5% vs 36.5%	0.25 (0.15-0.41)
	Unplanned inpatient registration				541	11.8% vs 4.1%	3.17 (1.92-5.22)	2442	9.8% vs 4.2%	2.46 (1.94-3.13)	2046	12.2% vs 5.9%	2.23 (1.78-2.80)	1451	12.4% vs 7.3%	1.80 (1.40-2.31)	764	13.4% vs 10.9%	1.26 (0.93-1.72)	414	19.8% vs 13.5%	1.58 (1.09-2.29)	200	18.0% vs 17.0%	1.07 (0.64-1.80)
	Unplanned outpatient visit				541	9.8% vs 7.2%	1.40 (0.91-2.15)	2442	9.5% vs 6.4%	1.52 (1.23-1.88)	2046	9.7% vs 5.9%	1.72 (1.36-2.18)	1451	10.1% vs 7.6%	1.36 (1.05-1.77)	764	9.8% vs 9.6%	1.03 (0.73-1.45)	414	8.7% vs 10.4%	0.82 (0.52-1.31)	200	8.5% vs 11.5%	0.71 (0.37-1.38)
2012	Planned inpatient registration							2559	2.8% vs 2.0%	1.42 (0.99-2.05)	2097	3.9% vs 2.8%	1.43 (1.02-2.01)	1636	4.2% vs 4.5%	0.93 (0.66-1.30)	839	4.3% vs 6.9%	0.60 (0.39-0.93)	481	3.1% vs 7.7%	0.39 (0.21-0.71)	215	2.3% vs 6.5%	0.34 (0.12-0.97)
	Planned outpatient visit							2559	18.1% vs 16.7%	1.10 (0.95-1.27)	2097	18.3% vs 18.1%	1.02 (0.87-1.19)	1636	21.3% vs 26.5%	0.75 (0.64-0.88)	839	17.2% vs 34.2%	0.40 (0.32-0.50)	481	16.6% vs 37.2%	0.34 (0.25-0.46)	215	16.3% vs 32.6%	0.40 (0.25-0.64)
	Unplanned inpatient registration							2559	10.6% vs 4.8%	2.33 (1.87-2.90)	2097	13.9% vs 6.0%	2.53 (2.03-3.15)	1636	14.9% vs 8.6%	1.86 (1.50-2.32)	839	16.3% vs 10.3%	1.71 (1.28-2.28)	481	19.1% vs 15.2%	1.32 (0.94-1.85)	215	22.3% vs 20.9%	1.09 (0.69-1.72)
	Unplanned outpatient visit							2559	10.9% vs 8.1%	1.38 (1.15-1.67)	2097	10.9% vs 7.0%	1.63 (1.31-2.03)	1636	12.9% vs 8.0%	1.70 (1.35-2.14)	839	10.1% vs 9.7%	1.05 (0.77-1.45)	481	11.9% vs 10.2%	1.19 (0.79-1.78)	215	13.5% vs 14.0%	0.96 (0.56-1.67)

## Sheet: Inpatient - planned
People with at least on planned somatic inpatient registration
			45-54 years (n)	Mean (SD)	55-64 years (n)	Mean (SD)	65-74 years (n)	Mean (SD)	75-84 years (n)	Mean (SD)	85-94 years (n)	Mean (SD)	p (Jonckheere-Terpstra)	Jonckheere-Terpstra test statistic
2002	Planned inpatient registrations	ID group	78	1.08 (0.31)	57	1.28 (0.56)	15	1.07 (0.26)	2	1.00 (0.00)	0		0.087	3662.5
		General pop.	54	1.19 (0.39)	59	1.25 (0.51)	25	1.20 (0.41)	1	1.00 ()	0		0.812	3116.5
		p (MW)		0.035		0.882		0.259		1.000
2003	Planned inpatient registrations	ID group	68	1.16 (0.44)	59	1.19 (0.43)	24	1.21 (0.72)	4	1.50 (0.58)	0		0.627	3921.5
		General pop.	63	1.37 (1.32)	66	1.18 (0.52)	30	1.07 (0.37)	3	1.00 (0.00)	0		0.106	3956
		p (MW)		0.640		0.642		0.417		0.180
2004	Planned inpatient registrations	ID group	78	1.24 (0.56)	67	1.10 (0.31)	36	1.22 (0.64)	5	1.00 (0.00)	0		0.178	5349.5
		General pop.	63	1.19 (0.53)	90	1.21 (0.59)	37	1.27 (0.65)	6	1.67 (1.63)	0		0.544	6397
		p (MW)		0.448		0.409		0.590		0.361
2005	Planned inpatient registrations	ID group	67	1.25 (0.53)	86	1.15 (0.47)	29	1.21 (0.41)	7	1.00 (0.00)	0		0.280	5461
		General pop.	47	1.15 (0.47)	95	1.19 (0.61)	44	1.11 (0.39)	10	1.10 (0.32)	0		0.786	6224.5
		p (MW)		0.168		0.955		0.179		0.403
2006	Planned inpatient registrations	ID group	44	1.23 (0.71)	101	1.26 (0.61)	35	1.51 (0.95)	10	1.00 (0.00)	0		0.267	5965
		General pop.	42	1.33 (0.72)	83	1.23 (0.65)	50	1.24 (0.48)	16	1.81 (1.80)	0		0.484	6470.5
		p (MW)		0.336		0.485		0.243		0.055
2007	Planned inpatient registrations	ID group	53	1.30 (0.85)	103	1.20 (0.49)	49	1.29 (0.79)	10	1.20 (0.63)	1	1.00 ()	0.991	7687.5
		General pop.	37	1.32 (0.94)	85	1.34 (0.80)	69	1.35 (0.68)	20	1.25 (0.72)	0		0.545	7902.5
		p (MW)		0.945		0.432		0.364		0.738
2008	Planned inpatient registrations	ID group	47	1.13 (0.40)	137	1.28 (0.67)	45	1.11 (0.32)	7	1.14 (0.38)	0		.998	8162
		General pop.	29	1.17 (0.47)	100	1.28 (0.71)	65	1.22 (0.52)	12	1.42 (0.51)	3	1.00 (0.00)	0.463	7348
		p (MW)		0.675		1.000		0.358		0.228
2009	Planned inpatient registrations	ID group	45	1.20 (0.40)	125	1.22 (0.62)	51	1.24 (0.62)	16	1.19 (0.54)	2	1.00 (0.00)	0.513	8912.5
		General pop.	28	1.21 (0.79)	83	1.25 (0.56)	90	1.21 (0.63)	28	1.39 (0.88)	2	1.00 (0.00)	0.680	9347
		p (MW)		0.341		0.604		0.710		0.349		1.000
2010	Planned inpatient registrations	ID group	18	1.17 (0.51)	101	1.13 (0.39)	74	1.19 (0.54)	9	1.33 (0.50)	0		0.322	6427
		General pop.	22	1.41 (0.73)	102	1.22 (0.52)	79	1.28 (0.70)	38	1.26 (0.45)	4	1.00 (0.00)	0.983	10350
		p (MW)		0.212		0.171		0.285		0.675
2011	Planned inpatient registrations	ID group	12	1.08 (0.29)	136	1.15 (0.54)	94	1.27 (0.64)	30	1.17 (0.46)	2	1.00 (0.00)	0.111	12321
		General pop.	8	1.25 (0.46)	115	1.30 (0.72)	115	1.30 (0.63)	38	1.39 (0.97)	6	1.67 (0.52)	0.368	13362
		p (MW)		0.319		0.019		0.581		0.367		0.127
2012	Planned inpatient registrations	ID group	0		154	1.21 (0.56)	105	1.23 (0.56)	20	1.15 (0.37)	3	1.00 (0.00)	0.767	10960.5
		General pop.	0		109	1.30 (0.69)	132	1.27 (0.59)	51	1.37 (1.00)	3	1.00 (0.00)	0.789	13629
		p (MW)				0.279		0.442		0.483		1.000

## Sheet: Inpatient - unplanned
People with at least on unplanned somatic inpatient registration
			45-54 years (n)	Mean (SD)	55-64 years (n)	Mean (SD)	65-74 years (n)	Mean (SD)	75-84 years (n)	Mean (SD)	85-94 years (n)	Mean (SD)	p (Jonckheere-Terpstra)	Jonckheere-Terpstra test statistic
2002	Unplanned inpatient registrations	ID group	283	1.59 (1.65)	184	1.54 (1.28)	48	1.15 (0.41)	9	1.44 (0.73)	0		0.281	38054
		General pop.	124	1.39 (1.28)	107	1.37 (0.94)	44	1.27 (0.59)	8	1.38 (0.74)	1	1.00 ()	0.528	13283.5
		p (MW)		0.028		0.178		0.281		0.764
2003	Unplanned inpatient registrations	ID group	256	1.47 (1.25)	193	1.45 (1.04)	58	1.62 (1.30)	11	1.36 (0.92)	1	3.00 ()	0.262	42302
		General pop.	113	1.33 (0.92)	109	1.38 (0.93)	41	1.29 (0.64)	13	1.08 (0.28)	0		0.812	12300
		p (MW)		0.435		0.360		0.259		0.420
2004	Unplanned inpatient registrations	ID group	224	1.66 (1.44)	209	1.46 (1.11)	74	1.41 (0.84)	16	1.19 (0.40)	1	2.00 ()	0.053	40931.5
		General pop.	108	1.53 (1.46)	104	1.27 (0.71)	51	1.84 (1.12)	22	1.14 (0.47)	2	1.00 (0.00)	0.470	14628.5
		p (MW)		0.287		0.179		0.004		0.435		0.157
2005	Unplanned inpatient registrations	ID group	220	1.57 (1.57)	264	1.67 (1.58)	90	1.38 (0.84)	20	1.55 (1.10)	1	1.00 ()	0.950	56967
		General pop.	110	1.37 (0.78)	154	1.32 (0.70)	58	1.78 (1.65)	28	1.43 (0.79)	1	1.00 ()	0.459	21387
		p (MW)		0.664		0.073		0.271		0.768		1.000
2006	Unplanned inpatient registrations	ID group	192	1.38 (0.91)	296	1.53 (1.46)	126	1.39 (1.00)	27	1.26 (0.53)	3	1.67 (1.15)	0.794	67913
		General pop.	97	1.36 (0.83)	143	1.46 (1.10)	76	1.37 (1.07)	31	1.26 (0.68)	2	1.50 (0.71)	0.685	20995
		p (MW)		0.886		0.585		0.898		0.623		1.000
2007	Unplanned inpatient registrations	ID group	170	1.48 (0.99)	301	1.63 (1.50)	125	1.41 (0.91)	33	1.30 (0.53)	3	1.00 (0.00)	0.414	64195.5
		General pop.	73	1.44 (1.12)	164	1.51 (1.51)	99	1.42 (0.82)	39	1.72 (0.92)	1	1.00 ()	0.010	26754.5
		p (MW)		0.315		0.084		0.579		0.029		1.000
2008	Unplanned inpatient registrations	ID group	169	1.47 (1.02)	379	1.65 (1.43)	161	1.37 (0.82)	38	1.45 (0.80)	6	1.33 (0.52)	0.651	90683.5
		General pop.	83	1.51 (1.27)	146	1.45 (0.93)	125	1.54 (1.34)	49	1.41 (0.89)	3	1.33 (0.58)	0.736	29311
		p (MW)		0.712		0.171		0.902		0.365		1.000
2009	Unplanned inpatient registrations	ID group	126	1.70 (1.77)	401	1.61 (1.19)	188	1.71 (1.27)	61	1.64 (1.40)	7	1.00 (0.00)	0.672	100501
		General pop.	66	1.64 (1.39)	188	1.38 (0.86)	152	1.65 (1.16)	59	1.68 (1.33)	4	1.00 (0.00)	0.053	40908.5
		p (MW)		0.873		0.011		0.989		0.560		1.000
2010	Unplanned inpatient registrations	ID group	79	1.68 (1.65)	447	1.63 (1.20)	243	1.55 (1.26)	90	1.59 (0.93)	12	1.58 (0.67)	0.698	122582
		General pop.	52	1.48 (1.04)	185	1.44 (1.00)	151	1.57 (1.19)	80	1.55 (1.09)	15	1.33 (0.90)	0.279	43162
		p (MW)		0.634		0.027		0.526		0.374		0.095
2011	Unplanned inpatient registrations	ID group	64	1.56 (1.41)	489	1.71 (1.23)	282	1.62 (1.33)	118	1.75 (1.40)	17	1.82 (1.07)	.996	151006
		General pop.	22	1.09 (0.29)	223	1.46 (1.12)	189	1.65 (1.47)	90	1.79 (1.30)	15	1.73 (1.22)	0.000	54869.5
		p (MW)		0.076		0.000		0.729		0.737		0.674
2012	Unplanned inpatient registrations	ID group	0		563	1.70 (1.37)	380	1.79 (1.40)	140	1.66 (1.09)	24	1.71 (1.12)	0.276	191208
		General pop.	0		250	1.64 (1.74)	226	1.69 (1.27)	118	1.71 (1.32)	28	2.04 (1.35)	0.021	69263
		p (MW)				0.049		0.137		0.886		0.299

## Sheet: LOS - planned
LOS among people with at least on planned somatic inpatient registration
			45-54 years (n)	Mean (SD)	55-64 years (n)	Mean (SD)	65-74 years (n)	Mean (SD)	75-84 years (n)	Mean (SD)	85-94 years (n)	Mean (SD)	p (Jonckheere-Terpstra)	Jonckheere-Terpstra test statistic
2002	Planned inpatient LOS	ID group	78	7.36 (19.71)	57	7.40 (8.61)	15	3.67 (4.12)	2	12.00 (2.83)	0		0.170	3769
		General pop.	54	6.24 (7.26)	59	6.53 (14.32)	25	5.04 (4.26)	1	0.00 ()	0		0.440	2880
		p (MW)		0.040		0.214		0.184		0.221
2003	Planned inpatient LOS	ID group	68	8.56 (14.55)	59	5.29 (6.31)	24	6.83 (10.75)	4	9.50 (5.74)	0		0.737	3931.5
		General pop.	63	6.48 (15.02)	66	7.23 (20.10)	30	7.70 (13.64)	3	7.00 (2.00)	0		0.151	4707.5
		p (MW)		0.369		0.148		0.434		0.285
2004	Planned inpatient LOS	ID group	78	8.90 (17.83)	67	5.01 (6.07)	36	7.89 (9.02)	5	8.20 (7.16)	0		0.282	6098
		General pop.	63	4.49 (5.66)	90	6.08 (9.56)	37	7.05 (8.81)	6	8.00 (9.19)	0		0.023	7198
		p (MW)		0.126		0.648		0.422		1.000
2005	Planned inpatient LOS	ID group	67	4.37 (5.29)	86	5.67 (5.96)	29	9.17 (11.15)	7	5.14 (5.18)	0		0.024	6632.5
		General pop.	47	4.49 (4.29)	95	5.87 (15.65)	44	5.02 (4.94)	10	4.30 (2.58)	0		0.800	6393
		p (MW)		0.194		0.127		0.257		0.921
2006	Planned inpatient LOS	ID group	44	6.07 (10.41)	101	8.37 (21.82)	35	7.17 (11.23)	10	3.30 (2.98)	0		0.255	6106
		General pop.	42	5.50 (6.23)	83	4.65 (7.53)	50	5.04 (6.55)	16	23.06 (56.96)	0		0.318	6679.5
		p (MW)		0.695		0.500		0.601		0.134
2007	Planned inpatient LOS	ID group	53	8.98 (19.92)	103	5.94 (8.00)	49	6.10 (5.55)	10	5.80 (7.21)	1	2.00 ()	0.056	8619.5
		General pop.	37	11.62 (37.18)	85	7.46 (10.68)	69	8.94 (11.64)	20	7.05 (17.63)	0		0.547	7981.5
		p (MW)		0.673		0.298		0.667		0.859
2008	Planned inpatient LOS	ID group	47	4.91 (6.94)	137	8.84 (15.49)	45	6.09 (8.62)	7	6.14 (6.64)	0		0.772	8315.5
		General pop.	29	6.55 (10.53)	100	5.23 (7.58)	65	4.37 (4.54)	12	7.50 (7.93)	3	14.67 (19.66)	0.440	7473
		p (MW)		0.926		0.043		0.789		0.608
2009	Planned inpatient LOS	ID group	45	8.33 (14.65)	125	7.22 (13.69)	51	7.80 (9.50)	16	8.06 (14.34)	2	14.50 (17.68)	0.737	9340.5
		General pop.	28	7.11 (17.56)	83	5.51 (7.05)	90	6.28 (7.65)	28	9.32 (12.56)	2	4.00 (1.41)	0.037	10349
		p (MW)		0.286		0.908		0.837		0.369		1.000
2010	Planned inpatient LOS	ID group	18	6.17 (12.70)	101	6.47 (10.10)	74	6.36 (8.18)	9	22.89 (20.82)	0		0.008	7327.5
		General pop.	22	11.91 (21.98)	102	8.40 (22.56)	79	5.23 (6.13)	38	6.82 (7.43)	4	1.50 (1.00)	0.458	9914
		p (MW)		0.056		0.709		0.328		0.009
2011	Planned inpatient LOS	ID group	12	3.00 (2.70)	136	5.62 (7.58)	94	7.17 (11.82)	30	6.87 (7.40)	2	9.50 (12.02)	0.211	12532
		General pop.	8	6.25 (5.12)	115	4.51 (4.97)	115	5.64 (6.83)	38	10.55 (11.48)	6	17.33 (14.38)	0.023	14536.5
		p (MW)		0.140		0.784		0.686		0.193		0.502
2012	Planned inpatient LOS	ID group	0		154	6.83 (13.83)	105	5.68 (7.60)	20	4.50 (4.94)	3	6.67 (7.02)	0.716	10841
		General pop.	0		109	6.40 (14.15)	132	5.63 (5.60)	51	7.90 (10.35)	3	12.00 (13.23)	0.062	15225.5
		p (MW)				0.905		0.075		0.358		0.513

## Sheet: LOS -unplanned
LOS among people with at least on unplanned somatic inpatient registration
			45-54 years (n)	Mean (SD)	55-64 years (n)	Mean (SD)	65-74 years (n)	Mean (SD)	75-84 years (n)	Mean (SD)	85-94 years (n)	Mean (SD)	p (Jonckheere-Terpstra)	Jonckheere-Terpstra test statistic
2002	Unplanned inpatient LOS	ID group	283	5.94 (7.28)	184	8.14 (12.37)	48	6.31 (7.69)	9	9.67 (9.21)	0		0.116	42350.5
		General pop.	124	4.19 (7.14)	107	3.60 (4.29)	44	5.86 (9.68)	8	5.63 (7.63)	1	38.00 ()	0.035	14493
		p (MW)		0.000		0.000		0.482		0.209
2003	Unplanned inpatient LOS	ID group	256	6.08 (9.27)	193	7.20 (11.05)	58	8.21 (11.16)	11	3.18 (1.47)	1	13.00 ()	0.001	46645.5
		General pop.	113	4.09 (4.58)	109	4.83 (6.41)	41	4.78 (6.52)	13	3.38 (2.90)	0		0.972	12443.5
		p (MW)		0.229		0.001		0.005		0.930
2004	Unplanned inpatient LOS	ID group	224	7.44 (10.18)	209	7.44 (11.24)	74	9.41 (15.55)	16	8.00 (9.35)	1	23.00 ()	0.200	46105.5
		General pop.	108	5.33 (11.25)	104	3.72 (4.53)	51	7.31 (10.03)	22	5.00 (4.59)	2	1.50 (0.71)	0.038	15767.5
		p (MW)		0.000		0.000		0.356		0.341		0.221
2005	Unplanned inpatient LOS	ID group	220	6.96 (14.94)	264	7.72 (12.11)	90	7.34 (7.41)	20	6.55 (7.66)	1	8.00 ()	0.007	62830
		General pop.	110	4.73 (6.55)	154	4.24 (6.82)	58	5.48 (7.73)	28	6.75 (8.16)	1	9.00 ()	0.406	21653.5
		p (MW)		0.156		0.000		0.014		0.627		0.317
2006	Unplanned inpatient LOS	ID group	192	5.80 (8.94)	296	5.92 (8.67)	126	6.87 (8.35)	27	6.70 (5.86)	3	4.67 (5.51)	0.002	76061.5
		General pop.	97	6.23 (13.23)	143	5.15 (10.18)	76	5.17 (8.09)	31	7.16 (9.53)	2	12.50 (9.19)	0.390	22178
		p (MW)		0.485		0.023		0.005		0.319		0.248
2007	Unplanned inpatient LOS	ID group	170	7.31 (11.77)	301	8.33 (10.24)	125	7.95 (9.79)	33	6.00 (4.22)	3	5.00 (2.65)	0.045	70726
		General pop.	73	4.27 (8.44)	164	5.54 (12.50)	99	6.35 (7.80)	39	6.62 (6.26)	1	10.00 ()	0.000	29281.5
		p (MW)		0.001		0.000		0.095		0.816		0.180
2008	Unplanned inpatient LOS	ID group	169	6.63 (11.33)	379	8.10 (10.88)	161	6.55 (6.09)	38	6.11 (5.13)	6	4.83 (4.92)	0.041	98331
		General pop.	83	6.02 (9.74)	146	5.78 (8.63)	125	6.64 (10.76)	49	6.67 (8.25)	3	5.00 (2.00)	0.280	31045.5
		p (MW)		0.212		0.000		0.003		0.311		0.692
2009	Unplanned inpatient LOS	ID group	126	8.55 (17.95)	401	8.33 (12.55)	188	8.99 (11.65)	61	8.59 (8.95)	7	3.43 (3.82)	0.093	104950
		General pop.	66	5.09 (7.98)	188	4.66 (6.86)	152	7.24 (8.77)	59	8.29 (8.44)	4	4.25 (3.95)	0.000	46839
		p (MW)		0.003		0.000		0.267		0.764		0.548
2010	Unplanned inpatient LOS	ID group	79	7.08 (10.96)	447	7.15 (9.81)	243	7.83 (9.72)	90	7.90 (9.16)	12	8.75 (7.71)	0.009	131487
		General pop.	52	7.58 (14.44)	185	4.67 (6.40)	151	7.12 (10.89)	80	8.75 (9.95)	15	8.87 (7.82)	0.000	49413
		p (MW)		0.120		0.000		0.045		0.868		1.000
2011	Unplanned inpatient LOS	ID group	64	5.36 (7.72)	489	8.19 (10.89)	282	8.03 (9.89)	118	8.58 (9.89)	17	6.47 (5.79)	0.016	162146
		General pop.	22	3.55 (5.46)	223	5.41 (12.11)	189	7.69 (11.68)	90	11.64 (14.76)	15	7.47 (4.64)	0.000	61413
		p (MW)		0.203		0.000		0.090		0.207		0.471
2012	Unplanned inpatient LOS	ID group	0		563	7.83 (11.50)	380	8.57 (10.07)	140	11.11 (14.91)	24	8.13 (6.90)	0.000	212442
		General pop.	0		250	6.19 (10.06)	226	8.07 (11.05)	118	9.82 (11.54)	28	16.75 (17.62)	0.000	78405
		p (MW)				0.005		0.006		0.299		0.061

## Sheet: Outpatient - planned
People with at least one planned visit to physician in outpatient care
			45-54 years (n)	Mean (SD)	55-64 years (n)	Mean (SD)	65-74 years (n)	Mean (SD)	75-84 years (n)	Mean (SD)	85-94 years (n)	Mean (SD)	p (Jonckheere-Terpstra)	Jonckheere-Terpstra test ststic
2002	Planned outpatient visits	ID group	438	1.59 (1.11)	267	1.74 (1.95)	57	1.98 (2.10)	8	1.13 (0.35)	0		0.825	82188.5
		General pop.	366	1.85 (1.47)	314	1.70 (1.23)	133	1.82 (1.25)	29	1.83 (1.00)	1	2.00 ()	0.529	117000
		p (MW)		0.017		0.101		0.574		0.057
2003	Planned outpatient visits	ID group	498	1.62 (1.44)	321	1.72 (2.05)	99	1.68 (1.19)	17	1.41 (0.80)	0		0.318	131816
		General pop.	418	1.72 (1.72)	404	1.78 (1.40)	157	1.73 (1.34)	35	2.00 (1.43)	1	1.00 ()	0.290	171216
		p (MW)		0.093		0.076		0.984		0.147
2004	Planned outpatient visits	ID group	459	1.79 (1.85)	362	1.73 (1.54)	112	1.61 (1.00)	18	1.50 (0.99)	1	1.00 ()	0.738	136652
		General pop.	392	1.80 (1.96)	413	1.89 (1.96)	198	1.86 (1.42)	35	2.06 (1.76)	2	2.00 (1.41)	0.022	189722
		p (MW)		0.871		0.254		0.105		0.191		0.480
2005	Planned outpatient visits	ID group	485	1.68 (1.33)	478	1.81 (1.69)	174	1.71 (1.40)	18	1.72 (1.27)	0		0.835	211014
		General pop.	390	1.80 (2.14)	510	1.89 (1.71)	249	1.81 (1.38)	61	1.80 (1.09)	4	1.75 (1.50)	0.080	259206
		p (MW)		0.885		0.254		0.131		0.590
2006	Planned outpatient visits	ID group	392	1.77 (1.50)	509	1.95 (2.56)	163	1.70 (1.47)	36	1.78 (1.40)	3	2.00 (1.00)	0.984	193899
		General pop.	332	1.78 (1.88)	523	2.16 (3.21)	264	2.16 (2.47)	76	2.00 (1.37)	5	1.40 (0.89)	0.006	261110
		p (MW)		0.441		0.927		0.049		0.195		0.302
2007	Planned outpatient visits	ID group	350	1.64 (1.32)	592	1.76 (1.95)	182	1.63 (1.08)	48	1.50 (0.77)	2	1.50 (0.71)	0.342	222407
		General pop.	275	1.85 (1.57)	546	1.86 (1.87)	301	2.19 (2.80)	98	2.59 (4.07)	8	1.25 (0.46)	0.134	267491
		p (MW)		0.032		0.104		0.050		0.092		0.513
2008	Planned outpatient visits	ID group	295	1.49 (0.97)	647	1.83 (2.03)	227	1.52 (0.90)	61	1.75 (1.18)	2	1.00 (0.00)	0.203	246388
		General pop.	230	2.36 (3.85)	615	1.89 (2.37)	337	2.00 (2.22)	110	2.25 (3.32)	10	2.00 (1.41)	0.415	289890
		p (MW)		0.000		0.571		0.008		0.318		0.227
2009	Planned outpatient visits	ID group	247	1.51 (0.87)	662	1.67 (1.15)	259	1.71 (1.73)	68	1.72 (1.09)	4	2.00 (1.41)	0.453	245946
		General pop.	180	1.87 (1.40)	653	2.03 (2.32)	394	1.97 (1.57)	141	2.23 (1.94)	9	2.00 (1.41)	0.024	331780
		p (MW)		0.047		0.027		0.001		0.062		0.933
2010	Planned outpatient visits	ID group	187	1.57 (1.06)	780	1.72 (1.25)	347	1.88 (2.06)	88	1.59 (0.89)	10	1.80 (1.03)	0.088	317366
		General pop.	146	2.21 (3.38)	748	2.20 (3.14)	471	2.11 (2.15)	172	2.41 (4.08)	17	1.71 (1.31)	0.107	409418
		p (MW)		0.116		0.006		0.050		0.035		0.449
2011	Planned outpatient visits	ID group	94	1.79 (1.12)	822	1.85 (1.69)	401	1.89 (2.13)	102	1.73 (1.20)	7	1.71 (1.11)	0.766	292336
		General pop.	82	1.76 (1.50)	802	2.25 (3.41)	633	2.33 (2.82)	220	2.13 (1.74)	29	1.86 (0.95)	0.002	536787
		p (MW)		0.172		0.049		0.001		0.063		0.544
2012	Planned outpatient visits	ID group	0		848	1.90 (2.40)	493	1.83 (1.58)	115	1.59 (1.16)	16	1.63 (0.81)	0.233	289244
		General pop.	0		807	2.01 (1.78)	721	2.55 (3.20)	249	2.44 (2.11)	36	1.72 (1.09)	0.000	553858
		p (MW)				0.005		0.000		0.000		0.859

## Sheet: Outpatient - unplanned
People with at least one unplanned visit to physician in outpatient care
			45-54 years (n)	Mean (SD)	55-64 years (n)	Mean (SD)	65-74 years (n)	Mean (SD)	75-84 years (n)	Mean (SD)	85-94 years (n)	Mean (SD)	p (Jonckheere-Terpstra)	Jonckheere-Terpstra test ststic
2002	Unplanned outpatient visits	ID group	220	1.71 (1.83)	126	1.79 (2.94)	38	1.63 (2.47)	3	1.33 (0.58)	0		0.404	20266.5
		General pop.	162	1.19 (0.49)	119	1.41 (0.96)	35	1.23 (0.55)	5	1.80 (0.84)	1	1.00 ()	0.069	16598.5
		p (MW)		0.000		0.309		0.675		0.414
2003	Unplanned outpatient visits	ID group	209	1.78 (2.24)	153	1.72 (2.64)	45	1.24 (0.43)	5	1.20 (0.45)	1	3.00 ()	0.945	25289
		General pop.	197	1.25 (0.64)	124	1.22 (0.73)	44	1.32 (0.64)	7	1.14 (0.38)	0		0.946	20506
		p (MW)		0.014		0.001		0.956		0.802
2004	Unplanned outpatient visits	ID group	195	1.55 (1.32)	167	1.70 (3.41)	43	1.37 (0.82)	8	1.38 (0.74)	1	2.00 ()	0.625	25405
		General pop.	169	1.25 (0.58)	157	1.22 (0.70)	57	1.42 (0.91)	11	1.45 (0.52)	0		0.315	25479
		p (MW)		0.019		0.010		0.962		0.527
2005	Unplanned outpatient visits	ID group	195	1.42 (1.01)	199	1.62 (1.97)	56	1.34 (0.75)	6	1.50 (0.84)	0		0.843	32005
		General pop.	166	1.26 (0.72)	161	1.34 (0.81)	55	1.18 (0.51)	9	1.11 (0.33)	1	1.00 ()	0.901	24371
		p (MW)		0.101		0.586		0.219		0.273
2006	Unplanned outpatient visits	ID group	167	1.40 (0.86)	235	1.54 (1.67)	60	1.42 (0.85)	6	1.50 (0.84)	1	1.00 ()	0.948	33228
		General pop.	142	1.21 (0.69)	159	1.28 (0.65)	60	1.35 (0.97)	19	1.32 (0.58)	1	1.00 ()	0.070	25354
		p (MW)		0.009		0.590		0.473		0.657		1.000
2007	Unplanned outpatient visits	ID group	165	1.45 (1.55)	290	1.49 (1.38)	81	1.32 (0.93)	18	1.28 (0.46)	1	1.00 ()	0.297	45914
		General pop.	126	1.26 (0.73)	186	1.30 (0.85)	85	1.21 (0.49)	30	1.33 (0.55)	1	1.00 ()	0.353	32004
		p (MW)		0.053		0.076		0.967		0.819		1.000
2008	Unplanned outpatient visits	ID group	175	1.42 (1.01)	342	1.51 (1.50)	127	1.34 (0.72)	32	1.25 (0.51)	2	2.00 (0.00)	0.746	74375
		General pop.	129	1.30 (0.70)	251	1.31 (0.90)	122	1.35 (0.74)	40	1.28 (0.60)	3	1.00 (0.00)	0.722	50716.5
		p (MW)		0.815		0.132		0.877		0.930		0.046
2009	Unplanned outpatient visits	ID group	136	1.59 (1.74)	382	1.31 (0.81)	132	1.47 (1.11)	36	1.36 (0.59)	5	1.00 (0.00)	0.649	74484.5
		General pop.	105	1.27 (0.78)	279	1.47 (2.10)	125	1.45 (0.78)	42	1.45 (1.15)	2	1.00 (0.00)	0.034	53017.5
		p (MW)		0.080		0.238		0.495		0.487		1.000
2010	Unplanned outpatient visits	ID group	94	1.45 (1.45)	408	1.46 (1.19)	167	1.27 (0.60)	53	1.32 (0.73)	5	1.20 (0.45)	0.246	78133
		General pop.	71	1.24 (0.60)	283	1.28 (0.67)	155	1.32 (0.80)	53	1.26 (0.68)	6	1.00 (0.00)	0.962	52725
		p (MW)		0.173		0.283		0.938		0.753		0.273
2011	Unplanned outpatient visits	ID group	53	1.36 (0.98)	429	1.45 (1.03)	221	1.29 (0.76)	53	1.45 (0.70)	7	1.00 (0.00)	0.586	84615.5
		General pop.	39	1.31 (0.52)	277	1.28 (0.82)	183	1.44 (0.94)	66	1.29 (0.87)	9	1.33 (0.71)	0.564	54193
		p (MW)		0.489		0.006		0.136		0.025		0.198
2012	Unplanned outpatient visits	ID group	0		507	1.52 (1.42)	296	1.45 (1.04)	86	1.20 (0.46)	11	1.55 (0.82)	0.821	113775
		General pop.	0		354	1.32 (0.74)	212	1.29 (0.71)	79	1.27 (0.57)	16	1.50 (0.89)	0.695	64323.5
		p (MW)				0.389		0.043		0.574		0.790
